# Supplementary material for: Agreement Between Heart Rate Variability - Derived vs. Ventilatory and Lactate Thresholds: A Systematic Review with Meta-Analyses
Source: Sports Med Open. 2024 Oct 8;10:109. doi: 10.1186/s40798-024-00768-8 (PMC11461412; doi:10.1186/s40798-024-00768-8)
Supplement: Supplementary file 2 — Supplementary Material 2: Full text screening exclusions [file 40798_2024_768_MOESM2_ESM.xlsx]

## Sheet: Informations
Agreement between heart rate variability - derived vs. ventilatory and lactate thresholds: A systematic review with meta-analyses
Electronic Supplementary Material 2
Full Text Screening Exclusions
Sports Medicine - Open
Valérian Tanner1*, Grégoire P. Millet1, Nicolas Bourdillon1
1Institute of Sport Sciences, University of Lausanne, Lausanne, Switzerland.
*Corresponding author: - E-mail: valerian.tanner@unil.ch - Adress: Quartier UNIL-Centre, Bâtiment Synathlon, 1015 Lausanne, Switzerland.

## Sheet: Exclusion reasons
Exclusion reasons during full text screening							Details of full text screening assessment
Nb	Author	Title	Year	Exclusion Reason	Comments on full text screening		Experimental study :	Human population :	RefT determination during max CPX :	HRVT determination during max CPX :	Same CPEX for RefT and HRVT det. :	Statistical comparison RefT vs. HRVT :	Good quality RR series from validated HRV devices :	Detailed CPX protocol and detailed RefTs and HRVTs det. methods :	Language (en, fr, de, it) :	Unique study (no duplicate) :
1	Afroundeh, R., Hofmann, P., Esmaeilzadeh, S., Narimani, M., Pesola, A. J.	Agreement between heart rate deflection point and maximal lactate steady state in young adults with different body masses	2021	No HRVT determination during max CPEX	The only HRV paramater is HR deflexion point		YES	YES	YES	NO	NO	NO	YES	YES	YES	YES
2	Alikhani, I.,Noponen, K.,Tulppo, M.,Peltonen, J.,Lehtonen, E.,Seppanen, T.	Heart Rate Variability and its Association with Second Ventilatory Threshold Estimation in Maximal Exercise Test	2022	No RefT vs. HRVT comparison	No conventional comparison parameters between HRVT and RefT HRVT determination method not entirely reproductible (machine learning) Polar RS800CX®		YES	YES	YES	YES	YES	NO	YES	YES	YES	YES
3	Benítez, A.,García-González, M. A.,Angulo, R.,Rodríguez, F.,Iglesias, X.,Bescós, R.,Marina, M.,Padullés, J. M.	Ventilatory threshold prediction by spectral analysis of heart rate variability in incremental maximal tests	2010	No RefT vs. HRVT comparison	No details about RefT determination method, No statistical comparison of RefT vs. HRVT		YES	YES	YES	YES	YES	NO	YES	YES	YES	YES
4	Brunetto, A. F.,Roseguini, B. T.,Silva, B. M.,Hirai, D. M.,Ronque, E. V.,Guedes, D. P.	Heart rate variability threshold in obese and non-obese adolescents	2008	Language			YES	YES	YES	YES	YES	YES	YES	YES	NO	YES
5	Bulvestre, M.,Leprêtre, P. M.,Ghannem, M.	Heart rate variability analysis could help to determine the ventilatory threshold in patients with heart failure	2013	Insufficient informations	Abstract only		YES	YES	YES	YES	YES	YES	YES	NO	YES	YES
6	Candido, N., Okuno, N., da Silva, C., Machado, F., Nakamura, F.	Reliability of the Heart Rate Variability Threshold using Visual Inspection and Dmax Methods	2015	No RefT determination during max CPEX			YES	YES	NO	YES	NO	NO	YES	YES	YES	YES
7	Cottin, F.,Médigue, C.,Leprêtre, P. M.,Papelier, Y.,Koralsztein, J. P.,Billat, V.	Heart rate variability during exercise performed below and above ventilatory threshold	2004	No HRVT determination during max CPEX	No graded CPEX protocol		YES	YES	NO	NO	NO	NO	YES	YES	YES	YES
8	da Cruz, C. J. G.,Porto, L. G. G.,Molina, G. E.	Agreement between the Heart Rate Variability Threshold and Ventilatory Threshold in Young Women: Impact of Cardiac Parasympathetic Status and Cardiorespiratory Fitness	2022	Insufficient informations	No RefT values		YES	YES	YES	YES	YES	YES	YES	YES	YES	YES
9	Do Nascimento, Ademir Manuel,Sester, Daniela Cristina,Nierotka, Cleberson,Santos, João Fernando Brinkmann dos,Afonso, Leandro dos Santos,Do Nascimento, Eduardo Marcel Fernandes,de Oliveira Pires, Flávio,Bertuzzi, Romulo,Abad, Cesar Cavinato	Identification of the heart rate variability threshold by the lactate minimum protocol	2011	Language			YES	YES	YES	YES	YES	YES	YES	YES	NO	YES
10	Dourado, V. Z.,Guerra, R. L. F.	Reliability and validity of the heart rate variability threshold assessment during the incremental shuttle walk test in healthy middle-aged and older adults	2012	HRVT and RefT det. during different CPEX	HRV measurement device not mentionned		YES	YES	YES	YES	NO	YES	NO	YES	YES	YES
11	Dubé, Bruno-Pierre, Mesbahi, Myriam, Beaucage, François, Pepin, Véronique	Reliability of the Determination of the Ventilatory Threshold in Patients with COPD	2016	No HRVT determination during max CPEX			YES	YES	YES	NO	NO	NO	NO	YES	YES	YES
12	Ferreira, Guilherme Assunção,Osiecki, Raul,Coelho, Rogério Luz,de Angelis Pereira, Michel Cardoso,De Oliveira, Fernando Roberto	Validity of the Transition Threshold identified from the heart rate	2014	Language			YES	YES	YES	YES	YES	YES	YES	YES	NO	YES
13	Flávia Cristina Rossi, Caruso,Michel Silva, Reis,Ana Cristina Barroso, Siqueira,Marli, Gardim,Aparecida Maria, Catai,Audrey, Borghi-Silva	Determining anaerobic threshold through heart rate variability in patients with COPD during cycloergometer exercise	2012	No RefT determination during max CPEX			YES	YES	NO	YES	NO	YES	YES	YES	YES	YES
14	Franco, Bruno L., Oliveira, Diogo R., Neves, Carlos E. B., Santos, Edil L.	Automatic Detection of Anaerobic Threshold based on the Heart Rate Response:	2004	No HRVT determination during max CPEX	The only HRV paramater is HR deflexion point		YES	YES	NO	NO	NO	NO	YES	YES	YES	YES
15	G. Zimatore,L. Falcioni,M. Gallotta,V. Bonavolnta,M. Campanella,M. De Spirito,L. Guidetti,C. Baldari	Recurrence quantification analysis of heart rate variability is a COVID-safe alternative to gas analysis in the detection of metabolic thresholds	2021	Duplicate	Duplicate (preprint with different title Zimatore 2021)		YES	YES	YES	YES	YES	YES	YES	YES	YES	NO
16	Gretebeck, Randall J. Facsm,Sutton, Jamie Latendresse,Karapetian, Gregory K.,Engels, Hermann J. Facsm	Use of Heart Rate Variability to Estimate Lactate Threshold	2004	Insufficient informations	Abstract only		YES	YES	YES	YES	YES	YES	YES	NO	YES	YES
17	Ikura, H.,Katsumata, Y.,Seki, Y.,Ryuzaki, T.,Shiraishi, Y.,Miura, K.,Sato, K.,Fukuda, K.	Real-time analysis of heart rate variability during aerobic exercise in patients with cardiovascular disease	2022	No HRVT determination during max CPEX			YES	YES	YES	NO	NO	NO	YES	NO	YES	YES
18	Junior, A. F.,Okuno, N. M.	Comparison between non-exhaustive critical velocity estimated by heart rate with exhaustive critical velocity and heart rate variability threshold	2016	No RefT determination during max CPEX			YES	YES	NO	YES	NO	NO	NO	YES	YES	YES
19	Leite, M. R.,Ramos, E. M. C.,Cuissi, R. C.,Filho, C. A. K.,Rodrigues, F. M. M.,Da Silva Pestana, P. R.,Ceccato, A. D. F.,De Carvalho Jr, L. C. S.,Ito, J. T.,Nicolino, J.,Papoti, M.,Vanderlei, L. C. M.,De Toledo, A. C.,Ramos, D.	Correlation between heart rate variability indexes and aerobic physiological variables in patients with COPD	2013	No HRVT determination during max CPEX			YES	YES	YES	NO	NO	YES	YES	YES	YES	YES
20	Magnani, Bruno,Giovanetti, Giuseppe,Gemelli, Tiziano,Pasotti, Stefano,Spairani, Lorenzo	Heart rate variability and ventilatory threshold during incremental exercise	2011	Insufficient informations			YES	YES	NO	YES	YES	YES	YES	YES	YES	YES
21	Mankowski, R. T.,Michael, S.,Rozenberg, R.,Stokla, S.,Stam, H. J.,Praet, S. F.	Heart-Rate Variability Threshold as an Alternative for Spiro-Ergometry Testing: A Validation Study	2017	Poor HRV recording/managment	Zephyr BioHarness 3 not validated for HRV measurements		YES	YES	YES	YES	YES	YES	NO	YES	YES	YES
22	Marques-Neto, Silvio R., Maior, Alex S., Maranhão Neto, Geraldo A., Santos, Edil L.	Analysis of Heart Rate Deflection Points to Predict the Anaerobic Threshold by a Computerized Method	2012	No HRVT determination during max CPEX	The only HRV paramater is HR deflexion point		YES	YES	YES	NO	YES	YES	YES	YES	YES	YES
23	Medeiros, Filipe L.,Cardoso, Luis E. C.,de Oliveira, Alfredo M.,Neves, Carlos E. B.,Santos, Edil L.	A New Approach for Detecting the Anaerobic Threshold Based on the Heart Rate Variability	2006	Insufficient informations	Abstract only		YES	YES	YES	YES	YES	YES	YES	NO	YES	YES
24	Mendia-Iztueta, I.,Monahan, K.,Kyröläinen, H.,Hynynen, E.	Assessment of Heart Rate Variability Thresholds from Incremental Treadmill Tests in Five Cross-Country Skiing Techniques	2016	Poor HRV recording/managment	Suunto t6 not validated for HRV measurements		YES	YES	YES	YES	YES	YES	NO	YES	YES	YES
25	Merati, G.,Rampichini, S.,Cè, E.,Sangiovanni, M.,Castiglioni, P.,Di Rienzo, M.,Veicsteinas, A.	Ventilatory threshold detection: A new method based on heart rate variability	2004	No RefT vs. HRVT comparison	No statistical comparison (p value) between RefT and HRVT		YES	YES	YES	YES	YES	NO	YES	YES	YES	YES
26	Nakamura, Y.,Yamamoto, Y.	Ventilatory threshold as an event of sympatho-vagal transition in autonomic nervous controls assessment from a view point of exercise prescription for positive health	1991	Insufficient informations	Abstract only		YES	YES	YES	YES	YES	NO	YES	NO	YES	YES
27	Nascimento, V. B.,Osiecki, R.,Redkva, P. E.,Gomes, E. B.,Salgueirosa, F. M.,Daros, L. B.,Osiecki, A. C.,Kaminagakura, E. I.	Identification and concordance of the heart rate deflection point and heart rate variability threshold determined by different parameters in the 20 m multi-stage fitness test	2012	No RefT determination during max CPEX			YES	YES	NO	YES	NO	YES	NO	YES	YES	YES
28	Neto, S. R. M.,Lattari, E.,Gurgel, A.,Faleiro, V.,Machado, S.,Farinatti, P.,Neto, G. M.	Determination of heart rate threshold from heart rate kinetics during maximal graded exercise in soccer players	2019	No HRVT determination during max CPEX	Only HRV paramater is HR deflexion point		YES	YES	YES	YES	YES	YES	YES	YES	YES	YES
29	Novelli, Fabiula Isoton, Araújo, Jaqueline Alves de, Tolazzi, Geovane José, Tricot, Gabriel Kolesny, Arsa, Gisela, Cambri, Lucieli Teresa	Reproducibility of Heart Rate Variability Threshold in Untrained Individuals	2019	No RefT determination during max CPEX			YES	YES	NO	YES	NO	NO	YES	YES	YES	YES
30	Oshima, Y.,Shiga, T.,Moritani, T.,Masuda, I.,Hayashi, T.,Nakao, K.	Determination of optimal exercise intensity based on real-time analysis of heart rate variability during exercise	2003	Language			YES	YES	YES	YES	YES	YES	YES	YES	NO	YES
31	Park, S. W.,Brenneman, M.,Cooke, W. H.,Cordova, A.,Fogt, D.	Determination of Anaerobic Threshold by Heart Rate or Heart Rate Variability using Discontinuous Cycle Ergometry	2014	HRVT and RefT det. during different CPEX			YES	YES	YES	NO	NO	YES	YES	YES	YES	YES
32	Park, Sung Wook	Use of heart rate and heart rate variability to indicate anaerobic threshold	2012	No HRVT determination during max CPEX			YES	YES	YES	NO	NO	YES	YES	YES	YES	YES
33	Paschoal, Mário Augusto, Fontana, Caio Cesar	Method of heart rate variability threshold applied in obese and non-obese pre-adolescents	2011	No RefT determination during max CPEX			YES	YES	NO	YES	NO	NO	YES	YES	YES	YES
34	Pereira, Ubiratan R.,Ribeiro, Gustavo S.,Lopes, AndrÉ L.	Can Heart Rate Variability Predict the Second Metabolic Threshold in Young Soccer Players?	2018	No HRVT determination during max CPEX	The only HRV paramater is HR deflexion point		YES	YES	YES	NO	YES	NO	YES	YES	YES	YES
35	Perrout, Jorge Roberto Lima,Dal'Molin, Maria Augusta Peduti Kiss	Heart rate variability threshold	1998	Language	Polar Vantage NV not validated for HRV measurements Abstract (language)		YES	YES	YES	YES	YES	YES	YES	YES	NO	YES
36	Praet, S.,Mankowski, R.,Michael, S.,Rozenberg, R.,Stokla, S.,Stam, H.	Heart-rate variability threshold, a valid alternative for ventilatory threshold testing and training purposes?	2015	Insufficient informations	Abstract only		YES	YES	YES	YES	YES	YES	NO	NO	YES	YES
37	Queiroz, Marilene Goncalves,de Araujo, Jaqueline Alves,Rezende, Diego Augusto Nunes,Dias, Andre Rodrigues Lourenco,Novelli, Fabiola Isoton,Tricot, Gabriel Kolesny,Santos, Kamila Meireles dos,da Cunha, Gisela Arsa,Cambri, Lucieli Teresa	Heart Rate Variability Threshold Estimates Ventilatory Threshold In Young People With Different Body Mass Index	2016	Insufficient informations			YES	YES	YES	YES	YES	YES	YES	NO	YES	YES
38	Reer, Ruediger,Schmidt, Tobias,Wulff, Sarah,von Duvillard, Serge P.,Braumann, Klaus-Michael	Determination Of IANT Via Heart Rate Variability In Overweight And Obese Subjects	2016	Insufficient informations	Abstract only		YES	YES	NO	YES	YES	YES	YES	NO	YES	YES
39	Rogers, B.,Giles, D.,Draper, N.,Mourot, L.,Gronwald, T.	Influence of Artefact Correction and Recording Device Type on the Practical Application of a Non-Linear Heart Rate Variability Biomarker for Aerobic Threshold Determination	2021	No RefT vs. HRVT comparison			YES	YES	YES	YES	YES	NO	YES	YES	YES	NO
40	Rogers, Bruce,Mourot, Laurent,Gronwald, Thomas	Ventilatory Threshold Identification In A Cardiac Disease Population Based On Fractal Correlation Properties Of HRV	2021	Insufficient informations			YES	YES	YES	YES	YES	YES	YES	NO	YES	YES
41	Sannino, Giovanna, De Falco, Ivanoe, De Pietro, Giuseppe	Non-Invasive Estimation of Blood Pressure through Genetic Programming - Preliminary Results:	2015	No HRVT determination during max CPEX			YES	YES	NO	NO	NO	NO	YES	NO	YES	YES
42	Santos, E. L.,Giannella-Neto, A.	A novel method for assessing the anaerobic threshold based on the time-course of the heart rate variability	2010	Insufficient informations	Abstract only		YES	YES	YES	YES	YES	YES	NO	NO	YES	YES
43	Schmidt, T.,Wulff, S.,Braumann, K. M.,Reer, R.	Determination of the Maximal Lactate Steady State by HRV in Overweight and Obese Subjects	2019	HRVT and RefT det. during different CPEX			YES	YES	NO	YES	NO	YES	YES	YES	YES	YES
44	Silva, Fmhsp,Filho, A. C. S.,Murta, L. O.,Lavrador, M. A. S.,Maraes, Vrfs,Moura, M. S.,Catai, A. M.,Silva, E.,Maciel, B. C.,Gallo, L.,Ieee,	Identification of anaerobic threshold during dynamic exercise in healthy men using Kolmogorov-Sinai Entropy	2005	No RefT determination during max CPEX			YES	YES	NO	YES	NO	NO	YES	NO	YES	YES
45	Sperling, Milena Pelosi Rizk,dos Santos, Daniel Augusto,Arakelian, Vivian Maria,Goncalves Mendes, Renata,Rossi Caruso, Flavia Cristina,Bonjorno, Jose Carlos, Jr.,Catai, Aparecida Maria, Jr.,Borghi-Silva, Audrey	Lactate And Heart Rate Variability Threshold During Resistance Exercise In Coronary Artery Disease Patients	2014	Insufficient informations	Abstract only		YES	YES	YES	YES	YES	YES	YES	NO	YES	YES
46	Tabusadani, M.,Hayashi, Y.,Sekikawa, K.,Kawaguchi, K.,Onari, K.,Kobayashi, K.	Relationship between heart rate variability during exercise and ventilatory threshold	2001	Language			YES	YES	YES	YES	YES	YES	YES	YES	NO	YES
47	Yamamoto, Y.,Hughson, R. L.,Nakamura, Y.	Autonomic nervous system responses to exercise in relation to ventilatory threshold	1992	No HRVT determination during max CPEX			YES	YES	YES	NO	NO	NO	YES	NO	YES	YES
48	Zimatore, G.,Falcioni, L.,Gallotta, M. C.,Bonavolontà, V.,Campanella, M.,De Spirito, M.,Guidetti, L.,Baldari, C.	Recurrence quantification analysis of heart rate variability to detect both ventilatory thresholds	2021	Poor HRV recording/managment	HRM-dual Garmin not validated for HRV measurements		YES	YES	YES	YES	YES	YES	NO	YES	YES	YES
49	Zimatore, G.,Serantoni, C.,Gallotta, M. C.,Guidetti, L.,Maulucci, G.,De Spirito, M.	Automatic Detection of Aerobic Threshold through Recurrence Quantification Analysis of Heart Rate Time Series	2023	Poor HRV recording/managment	HRM-dual Garmin not validated for HRV measurements		YES	YES	YES	YES	YES	YES	YES	YES	YES	YES
50	Zubac, Damir	Independent Influence Of Age On Heart Rate Recovery After Flywheel Exercise In Moderately Trained Participants: 1329	2021	No HRVT determination during max CPEX	Abstract only		YES	YES	NO	NO	NO	NO	YES	NO	YES	YES
