# Supplementary material for: Agreement Between Heart Rate Variability - Derived vs. Ventilatory and Lactate Thresholds: A Systematic Review with Meta-Analyses
Source: Sports Med Open. 2024 Oct 8;10:109. doi: 10.1186/s40798-024-00768-8 (PMC11461412; doi:10.1186/s40798-024-00768-8)
Supplement: Supplementary file 3 — Supplementary Material 3: QUADAS-2 [file 40798_2024_768_MOESM3_ESM.xlsx]

## Sheet: Informations
Agreement between heart rate variability - derived vs. ventilatory and lactate thresholds: A systematic review with meta-analyses
Electronic Supplementary Material 3
QUADAS-2
Sports Medicine - Open
Valérian Tanner1*, Grégoire P. Millet1, Nicolas Bourdillon1
1Institute of Sport Sciences, University of Lausanne, Lausanne, Switzerland.
*Corresponding author: - E-mail: valerian.tanner@unil.ch - Adress: Quartier UNIL-Centre, Bâtiment Synathlon, 1015 Lausanne, Switzerland.

## Sheet: QUADAS-2 Bias
AUTHOR	TITLE	PATIENT SELECTION	INDEX TEST	REFERENCE STANDARD	FLOW AND TIMING
Anosov, et al 2000	High-frequency oscillations of the heart rate during ramp load reflect the human anaerobic threshold	Low	Low	Low	Low
Babecki 2021	Détermination des seuils ventilatoires par la variabilité de la fréquence cardiaque : techniques, méthodes et automatisation	Low	Low	Low	Unclear
Blain, et al 2005	Assessment of ventilatory thresholds during graded and maximal exercise test using time varying analysis of respiratory sinus arrhythmia	Low	Low	Low	Unclear
Brunetto, et al 2005	Ventilatory threshold and heart rate variability in adolescents	Low	Low	Low	Low
Buchheit, et al 2007	Heart-rate deflection point and the second heart-rate variability threshold during running exercise in trained boys	Low	Low	Low	Low
Cassirame, et al 2015	Heart rate variability to assess ventilatory threshold in ski-mountaineering	Low	Low	Low	Unclear
Cottin, et al 2006	Assessment of ventilatory thresholds from heart rate variability in well-trained subjects during cycling	Unclear	Unclear	Low	Low
Cottin, et al 2007	Ventilatory thresholds assessment from heart rate variability during an incremental exhaustive running test	Low	Unclear	Unclear	Low
Cunha, et al 2014	Influence of exercise modality on agreement between gas exchange and heart rate variability thresholds	Unclear	Unclear	Low	Low
Di Michele, et al 2012	Estimation of the anaerobic threshold from heart rate variability in an incremental swimming test	Low	Unclear	Unclear	Low
Dourado, et al 2010	A simple approach to assess VT during a field walk test	Low	Unclear	Low	Low
Fenzl, et al 2013	High power spectral density of heart rate variability as a measure of exercise performance in water	Unclear	Low	Low	Low
Flöter, et al 2012	Assessment of the individual anaerobic threshold from heart rate variability in interdependency to the activity of the sympathetic activation	Low	Unclear	Unclear	Low
García-Manso, et al 2008	Wavelet transform analysis of heart rate variability for determining ventilatory thresholds in cyclists	Low	Low	Low	Low
Garcia-Tabar, et al 2013	Heart rate variability thresholds predict lactate thresholds in professional world-class road cyclists	Low	Low	Low	Low
Grannell, et al 2018	An investigation into the relationship between heart rate variability and the ventilatory threshold in healthy moderately trained males	Low	Unclear	Low	Low
Hamdan, et al 2016	Determining cardiac vagal threshold from short term heart rate complexity	Low	Unclear	Low	Low
Hargens, et al 2022	Reliability of the heart rate variability threshold during treadmill exercise	Unclear	Low	Low	Low
Karapetian, et al 2008	Use of heart rate variability to estimate LT and VT	Low	Unclear	Unclear	Low
Karapetian, et al 2008	Heart rate variability as a non-invasive biomarker of sympatho -vagal interaction and determinant of physiologic thresholds	Low	Low	Low	Low
Leprêtre, et al 2013	Determination of ventilatory threshold using heart rate variability in patients with heart failure	Low	Low	Low	Low
López-Fuenzalida, et al 2016	Estimation of the Aerobic-anaerobic Transition by Heart Rate Variability in Athletes and Non-athletes Subjects	Unclear	Low	Low	Low
Mateo-March, et al 2022	Validity of detrended fluctuation analysis of heart rate variability to determine intensity thresholds in elite cyclists	Low	Low	Low	Low
Mina-Paz, et al 2021	Ventilatory Threshold Concordance Between Ergoespirometry and Heart Rate Variability in Female Professional Cyclists	Low	High	Low	Low
Mourot, et al 2012	Heart rate variability to assess ventilatory thresholds: reliable in cardiac disease?	Low	Low	Low	Low
Mourot, et al 2014	Second ventilatory threshold from heart-rate variability: valid when the upper body is involved?	Low	Low	Low	Low
Nascimento, et al 2017	Determination of lactate thresholds in maximal running test by heart rate variability data set	Low	Low	Low	Low
Nascimento, et al 2019	Applicability of Dmax Method on Heart Rate Variability to Estimate the Lactate Thresholds in Male Runners	Low	Low	Low	Low
Neves, et al 2022	Is There Agreement and Precision between Heart Rate Variability, Ventilatory, and Lactate Thresholds in Healthy Adults?	Low	Low	Low	Low
Queiroz, et al 2018	Heart rate variability estimates ventilatory threshold regardless body mass index in young people	Low	Low	Low	Low
Quinart, et al 2014	Ventilatory thresholds determined from HRV: comparison of 2 methods in obese adolescents	Low	Unclear	Low	Low
Ramos-Campo, et al 2017	Heart rate variability to assess ventilatory thresholds in professional basketball players	Low	Low	Low	Low
Rogers, et al 2020	A New Detection Method Defining the Aerobic Threshold for Endurance Exercise and Training Prescription Based on Fractal Correlation Properties of Heart Rate Variability	Unclear	Low	Low	Unclear
Rogers, et al 2021	Aerobic Threshold Identification in a Cardiac Disease Population Based on Correlation Properties of Heart Rate Variability	Low	Low	Low	Low
Rogers, et al 2021	Detection of the Anaerobic Threshold in Endurance Sports: Validation of a New Method Using Correlation Properties of Heart Rate Variability	Unclear	Low	Low	Unclear
Rogers, et al 2022	An Index of Non-Linear HRV as a Proxy of the Aerobic Threshold Based on Blood Lactate Concentration in Elite Triathletes	Low	Low	Low	Low
Rogers, et al 2023	Improved Estimation of Exercise Intensity Thresholds by Combining Dual Non-Invasive Biomarker Concepts: Correlation Properties of Heart Rate Variability and Respiratory Frequency	Low	Low	Low	Low
Sales, et al 2011	Noninvasive method to estimate anaerobic threshold in individuals with type 2 diabetes	Low	Unclear	Unclear	Low
Schaffarczyk, et al 2023	Validation of a non-linear index of heart rate variability to determine aerobic and anaerobic thresholds during incremental cycling exercise in women	Low	Low	Low	Low
Shiraishi, et al 2018	Real-Time Analysis of the Heart Rate Variability During Incremental Exercise for the Detection of the Ventilatory Threshold	Low	High	Low	Low
Simões, et al 2010	Heart-rate variability and blood-lactate threshold interaction during progressive resistance exercise in healthy older men	High	High	Unclear	Low
Simões, et al 2013	Lactate and heart rate variability threshold during resistance exercise in the young and elderly	Low	Unclear	Unclear	Low
Simões, et al 2014	Identification of anaerobic threshold by analysis of heart rate variability during discontinuous dynamic and resistance exercise protocols in healthy older men	Low	Unclear	Low	High
Simões, et al 2016	Use of Heart Rate Variability to Estimate Lactate Threshold in Coronary Artery Disease Patients during Resistance Exercise	Unclear	Unclear	Unclear	Low
Sperling, et al 2016	Is heart rate variability a feasible method to determine anaerobic threshold in progressive resistance exercise in coronary artery disease?	Low	Unclear	Low	Low
Stergiopoulos, et al 2021	Second Ventilatory Threshold Assessed by Heart Rate Variability in a Multiple Shuttle Run Test	Unclear	Low	Low	Low
Thiart, et al 2023	Heart Rate Variability-Established Thresholds to Determine the Ventilatory and Lactate Thresholds of Endurance Athletes	Low	Low	Low	Low
Tschanz, et al 2020	Determination of the ventilatory thresholds by the heart rate variability	Low	Low	Low	Low
Vasconcellos, et al 2015	Can Heart Rate Variability be used to Estimate Gas Exchange Threshold in Obese Adolescents?	Low	Low	Low	Low
Zimatore, et al 2020	Recurrence quantification analysis of heart rate variability during continuous incremental exercise test in obese subjects	Low	Low	Low	Low
	Low	40	32	42	44
	High	1	3	0	1
	Unclear	9	15	8	5

## Sheet: Quadas-2 Applicability
AUTHOR	TITLE	PATIENT SELECTION	INDEX TEST	REFERENCE STANDARD
Hargens, et al 2022	Reliability of the heart rate variability threshold during treadmill exercise	Unclear	Low	Low
Vasconcellos, et al 2015	Can Heart Rate Variability be used to Estimate Gas Exchange Threshold in Obese Adolescents?	Low	Low	Low
Neves, et al 2022	Is There Agreement and Precision between Heart Rate Variability, Ventilatory, and Lactate Thresholds in Healthy Adults?	Unclear	Low	Low
Nascimento, et al 2019	Applicability of Dmax Method on Heart Rate Variability to Estimate the Lactate Thresholds in Male Runners	Low	Low	Low
Rogers, et al 2021	Aerobic Threshold Identification in a Cardiac Disease Population Based on Correlation Properties of Heart Rate Variability	Low	Low	Low
Shiraishi, et al 2018	Real-Time Analysis of the Heart Rate Variability During Incremental Exercise for the Detection of the Ventilatory Threshold	Low	Low	Low
Mateo-March, et al 2022	Validity of detrended fluctuation analysis of heart rate variability to determine intensity thresholds in elite cyclists	Low	Low	Low
Rogers, et al 2020	A New Detection Method Defining the Aerobic Threshold for Endurance Exercise and Training Prescription Based on Fractal Correlation Properties of Heart Rate Variability	Unclear	Low	Low
Dourado, et al 2010	A simple approach to assess VT during a field walk test	Low	Low	Low
Stergiopoulos, et al 2021	Second Ventilatory Threshold Assessed by Heart Rate Variability in a Multiple Shuttle Run Test	Low	Low	Low
Cunha, et al 2014	Influence of exercise modality on agreement between gas exchange and heart rate variability thresholds	Unclear	Unclear	Low
Rogers, et al 2021	Detection of the Anaerobic Threshold in Endurance Sports: Validation of a New Method Using Correlation Properties of Heart Rate Variability	Unclear	Low	Low
Sales, et al 2011	Noninvasive method to estimate anaerobic threshold in individuals with type 2 diabetes	Low	Low	Low
Rogers, et al 2022	An Index of Non-Linear HRV as a Proxy of the Aerobic Threshold Based on Blood Lactate Concentration in Elite Triathletes	Low	Low	Low
Ramos-Campo, et al 2017	Heart rate variability to assess ventilatory thresholds in professional basketball players	Low	Low	Low
Cassirame, et al 2015	Heart rate variability to assess ventilatory threshold in ski-mountaineering	Low	Low	Low
Zimatore, et al 2020	Recurrence quantification analysis of heart rate variability during continuous incremental exercise test in obese subjects	Low	Low	Low
Mourot, et al 2014	Second ventilatory threshold from heart-rate variability: valid when the upper body is involved?	Low	Low	Low
Mourot, et al 2012	Heart rate variability to assess ventilatory thresholds: reliable in cardiac disease?	Low	Low	Low
Simões, et al 2010	Heart-rate variability and blood-lactate threshold interaction during progressive resistance exercise in healthy older men	High	High	Unclear
Karapetian, et al 2008	Use of heart rate variability to estimate LT and VT	Low	Low	Low
Cottin, et al 2007	Ventilatory thresholds assessment from heart rate variability during an incremental exhaustive running test	Low	Low	Low
Di Michele, et al 2012	Estimation of the anaerobic threshold from heart rate variability in an incremental swimming test	Low	Low	Low
Simões, et al 2013	Lactate and heart rate variability threshold during resistance exercise in the young and elderly	Low	Low	Low
Simões, et al 2016	Use of Heart Rate Variability to Estimate Lactate Threshold in Coronary Artery Disease Patients during Resistance Exercise	Low	Low	Low
Cottin, et al 2006	Assessment of ventilatory thresholds from heart rate variability in well-trained subjects during cycling	Low	Unclear	Low
Schaffarczyk, et al 2023	Validation of a non-linear index of heart rate variability to determine aerobic and anaerobic thresholds during incremental cycling exercise in women	Low	Low	Low
Sperling, et al 2016	Is heart rate variability a feasible method to determine anaerobic threshold in progressive resistance exercise in coronary artery disease?	Low	Low	Low
Grannell, et al 2018	An investigation into the relationship between heart rate variability and the ventilatory threshold in healthy moderately trained males	Low	Low	Low
Buchheit, et al 2007	Heart-rate deflection point and the second heart-rate variability threshold during running exercise in trained boys	Low	Low	Low
Simões, et al 2014	Identification of anaerobic threshold by analysis of heart rate variability during discontinuous dynamic and resistance exercise protocols in healthy older men	Low	Low	Low
Quinart, et al 2014	Ventilatory thresholds determined from HRV: comparison of 2 methods in obese adolescents	Low	Low	Low
Anosov, et al 2000	High-frequency oscillations of the heart rate during ramp load reflect the human anaerobic threshold	Low	Low	Low
Blain, et al 2005	Assessment of ventilatory thresholds during graded and maximal exercise test using time varying analysis of respiratory sinus arrhythmia	Low	Low	Low
Nascimento, et al 2017	Determination of lactate thresholds in maximal running test by heart rate variability data set	Low	Low	Low
Flöter, et al 2012	Assessment of the individual anaerobic threshold from heart rate variability in interdependency to the activity of the sympathetic activation	Low	Low	Low
Mina-Paz, et al 2021	Ventilatory Threshold Concordance Between Ergoespirometry and Heart Rate Variability in Female Professional Cyclists	Low	High	Low
Fenzl, et al 2013	High power spectral density of heart rate variability as a measure of exercise performance in water	Low	Low	Low
Queiroz, et al 2018	Heart rate variability estimates ventilatory threshold regardless body mass index in young people	Low	Low	Low
García-Manso, et al 2008	Wavelet transform analysis of heart rate variability for determining ventilatory thresholds in cyclists	Low	Low	Low
Garcia-Tabar, et al 2013	Heart rate variability thresholds predict lactate thresholds in professional world-class road cyclists	Low	Low	Low
Hamdan, et al 2016	Determining cardiac vagal threshold from short term heart rate complexity	Low	Unclear	Low
Brunetto, et al 2005	Ventilatory threshold and heart rate variability in adolescents	Low	Low	Low
López-Fuenzalida, et al 2016	Estimation of the Aerobic-anaerobic Transition by Heart Rate Variability in Athletes and Non-athletes Subjects	Unclear	Low	Low
Karapetian, et al 2008	Heart rate variability as a non-invasive biomarker of sympatho -vagal interaction and determinant of physiologic thresholds	Low	Low	Low
Tschanz, et al 2020	Determination of the ventilatory thresholds by the heart rate variability	Low	Low	Low
Babecki 2021	Détermination des seuils ventilatoires par la variabilité de la fréquence cardiaque : techniques, méthodes et automatisation	Low	Low	Low
Rogers, et al 2023	Improved Estimation of Exercise Intensity Thresholds by Combining Dual Non-Invasive Biomarker Concepts: Correlation Properties of Heart Rate Variability and Respiratory Frequency	Low	Low	Low
Thiart, et al 2023	Heart Rate Variability-Established Thresholds to Determine the Ventilatory and Lactate Thresholds of Endurance Athletes	Low	Low	Low
Leprêtre, et al 2013	Determination of ventilatory threshold using heart rate variability in patients with heart failure	Low	Low	Low
	Low	43	45	49
	High	1	2	0
	Unclear	6	3	1
