# Supplementary material for: Agreement Between Heart Rate Variability - Derived vs. Ventilatory and Lactate Thresholds: A Systematic Review with Meta-Analyses
Source: Sports Med Open. 2024 Oct 8;10:109. doi: 10.1186/s40798-024-00768-8 (PMC11461412; doi:10.1186/s40798-024-00768-8)
Supplement: Supplementary file 4 — Supplementary Material 4: STARD HRV [file 40798_2024_768_MOESM4_ESM.xlsx]

## Sheet: Informations
Agreement between heart rate variability - derived vs. ventilatory and lactate thresholds: A systematic review with meta-analyses
Electronic Supplementary Material 4
STARD HRV
Sports Medicine - Open
Valérian Tanner1*, Grégoire P. Millet1, Nicolas Bourdillon1
1Institute of Sport Sciences, University of Lausanne, Lausanne, Switzerland.
*Corresponding author: - E-mail: valerian.tanner@unil.ch - Adress: Quartier UNIL-Centre, Bâtiment Synathlon, 1015 Lausanne, Switzerland.

## Sheet: STARD HRV
			Title and abstract		Introduction					Methods													Results	Discussion					Study score (%):
Author	Title	year	1	2	3	4	5	6	7	8	9	10	11	12	13	14	15	16	17	18	19	20	21	22	23	24	25
Anosov, et al 2000	High-frequency oscillations of the heart rate during ramp load reflect the human anaerobic threshold	2000	1	1	1	0.5	1	0	1	0	1	0	0	1	1	0	1	1	1	1	1	1	1	1	1	1	1		78
Babecki 2021	Détermination des seuils ventilatoires par la variabilité de la fréquence cardiaque : techniques, méthodes et automatisation	2021	1	1	1	1	1	0	1	1	1	1	1	0.5	1	1	1	1	1	1	1	1	1	1	1	1	0		90
Blain, et al 2005	Assessment of ventilatory thresholds during graded and maximal exercise test using time varying analysis of respiratory sinus arrhythmia	2005	1	1	1	1	1	1	1	1	1	0	1	1	1	1	1	1	0.5	1	1	1	1	1	1	1	1		94
Brunetto, et al 2005	Ventilatory threshold and heart rate variability in adolescents	2005	1	1	1	1	1	0	1	1	1	1	1	1	0	1	1	1	1	1	1	1	1	1	1	1	0		88
Buchheit, et al 2007	Heart-rate deflection point and the second heart-rate variability threshold during running exercise in trained boys	2007	1	1	1	1	1	0	0	0	1	0.5	0	0.5	0	1	1	1	0.5	1	1	1	1	0	1	1	0		66
Cassirame, et al 2015	Heart rate variability to assess ventilatory threshold in ski-mountaineering	2015	1	1	1	1	1	0	1	0	1	0.5	0	0	1	1	1	1	0.5	1	1	1	1	1	1	1	1		80
Cottin, et al 2006	Assessment of ventilatory thresholds from heart rate variability in well-trained subjects during cycling	2006	1	1	1	1	1	0	1	1	1	1	0	1	1	1	1	1	0.5	1	1	1	1	0	1	1	0		82
Cottin, et al 2007	Ventilatory thresholds assessment from heart rate variability during an incremental exhaustive running test	2007	1	1	1	1	1	0	1	0	1	0	0	1	1	1	1	1	0.5	1	1	1	1	1	1	1	1		82
Cunha, et al 2014	Influence of exercise modality on agreement between gas exchange and heart rate variability thresholds	2014	1	1	1	1	1	0	1	1	1	1	1	1	0	1	1	1	1	1	N/A	1	1	1	1	1	1		88
Di Michele, et al 2012	Estimation of the anaerobic threshold from heart rate variability in an incremental swimming test	2012	1	1	1	0.5	1	0	1	1	1	1	0	1	1	1	1	1	1	1	1	1	1	1	1	1	0		86
Dourado, et al 2010	A simple approach to assess VT during a field walk test	2010	1	1	1	0.5	1	0	1	0	1	0	0	1	0	1	0	1	1	1	N/A	1	1	1	1	1	1		70
Fenzl, et al 2013	High power spectral density of heart rate variability as a measure of exercise performance in water	2013	1	1	1	1	1	0	1	0	1	1	0	1	0	1	1	1	1	0.5	1	1	1	1	1	1	0		78
Fernandes Nascimento, et al 2017	Determination of lactate thresholds in maximal running test by heart rate variability data set	2017	1	1	1	1	1	0	1	1	1	1	1	0.5	0	1	1	1	0.5	1	N/A	1	0	1	1	1	1		80
Flöter, et al 2012	Assessment of the individual anaerobic threshold from heart rate variability in interdependency to the activity of the sympathetic activation	2012	1	1	1	0.5	1	0	1	1	1	0	0	0.5	0	1	1	1	0.5	1	1	1	1	1	1	1	1		78
García-Manso, et al 2008	Wavelet transform analysis of heart rate variability for determining ventilatory thresholds in cyclists	2008	1	1	1	0.5	1	0	1	1	1	0.5	0	0.5	1	1	0	0	0	1	1	1	1	0	1	1	0		66
Garcia-Tabar, et al 2013	Heart rate variability thresholds predict lactate thresholds in professional world-class road cyclists	2013	1	1	1	0.5	1	1	0	1	1	1	0	0.5	0	1	1	1	0.5	1	N/A	1	1	1	1	1	0		74
Grannell, et al 2018	An investigation into the relationship between heart rate variability and the ventilatory threshold in healthy moderately trained males	2018	1	1	1	1	1	0	1	1	1	1	0	1	0	1	1	1	1	1	1	1	0	1	1	1	1		84
Hamdan, et al 2016	Determining cardiac vagal threshold from short term heart rate complexity	2016	1	1	1	0.5	1	0	1	0	1	0.5	1	0.5	0	1	0.5	0	0	1	1	1	1	0	1	1	1		68
Hargens, et al 2022	Reliability of the heart rate variability threshold during treadmill exercise	2022	1	1	1	0.5	1	0	1	0	1	0	1	0	0	1	0	1	0.5	0.5	N/A	1	1	1	1	1	0		62
Karapetian, et al 2008	Heart rate variability as a non-invasive biomarker of sympatho -vagal interaction and determinant of physiologic thresholds	2008	1	0	1	0.5	1	0	1	1	1	0.5	1	1	0	1	1	0	0	0.5	N/A	1	1	1	1	1	0		66
Karapetian, et al 2008	Use of heart rate variability to estimate LT and VT	2008	1	1	1	0.5	1	0	1	1	1	1	0	1	0	1	1	1	1	1	1	1	0.5	1	1	1	0		80
Leprêtre, et al 2013	Determination of ventilatory threshold using heart rate variability in patients with heart failure	2013	1	1	1	1	1	0	1	0	1	1	1	0.5	0	1	1	1	0.5	1	1	1	1	0	1	1	0		76
López-Fuenzalida, et al 2016	Estimation of the Aerobic-anaerobic Transition by Heart Rate Variability in Athletes and Non-athletes Subjects	2016	1	1	1	0.5	1	1	1	0	1	0	0	0.5	0	1	1	1	0.5	0.5	1	1	1	0	1	1	1		72
Mateo-March, et al 2022	Validity of detrended fluctuation analysis of heart rate variability to determine intensity thresholds in elite cyclists	2022	1	1	1	0.5	1	0	0	0	1	0	0	0.5	0	1	1	1	1	1	1	1	1	1	1	1	1		72
Mina-Paz, et al 2021	Ventilatory Threshold Concordance Between Ergoespirometry and Heart Rate Variability in Female Professional Cyclists	2021	1	1	1	0.5	1	0	0	1	1	0.5	0	0.5	0	1	1	0	0	1	1	1	1	0	1	1	1		66
Mourot, et al 2012	Heart rate variability to assess ventilatory thresholds: reliable in cardiac disease?	2012	1	1	1	1	1	0	1	0	1	0	0	0.5	1	1	1	1	0.5	1	1	1	1	1	1	1	1		80
Mourot, et al 2014	Second ventilatory threshold from heart-rate variability: valid when the upper body is involved?	2014	1	1	1	1	1	0	1	0	1	0	0	1	1	1	1	1	1	1	1	1	1	1	1	1	0		80
Nascimento, et al 2019	Applicability of Dmax Method on Heart Rate Variability to Estimate the Lactate Thresholds in Male Runners	2019	1	1	1	1	1	0	1	1	1	1	0	0.5	0	1	0	0	0	0	N/A	1	1	1	1	1	1		66
Neves, et al 2022	Is There Agreement and Precision between Heart Rate Variability, Ventilatory, and Lactate Thresholds in Healthy Adults?	2022	1	1	1	0.5	1	1	1	1	1	0.5	1	0.5	1	1	1	1	1	1	0	1	1	1	1	1	1		90
Queiroz, et al 2018	Heart rate variability estimates ventilatory threshold regardless body mass index in young people	2018	1	1	1	1	1	0	1	1	1	1	1	0.5	0	1	0	1	0.5	1	N/A	1	1	1	0	1	1		76
Quinart, et al 2014	Ventilatory thresholds determined from HRV: comparison of 2 methods in obese adolescents	2014	1	1	1	0.5	1	0	0	0	1	0	0	0.5	0	1	1	1	0.5	1	1	1	1	1	1	1	0		66
Ramos-Campo, et al 2017	Heart rate variability to assess ventilatory thresholds in professional basketball players	2017	1	1	1	0.5	1	0	1	1	1	1	0	1	0	1	1	1	0.5	1	1	1	1	1	1	1	1		84
Rogers, et al 2020	A New Detection Method Defining the Aerobic Threshold for Endurance Exercise and Training Prescription Based on Fractal Correlation Properties of Heart Rate Variability	2020	1	1	1	0.5	1	0	1	1	1	0.5	0	1	0	1	1	1	1	1	1	1	1	1	1	1	0		80
Rogers, et al 2021	Aerobic Threshold Identification in a Cardiac Disease Population Based on Correlation Properties of Heart Rate Variability	2021	1	1	1	0.5	1	0	1	0	1	0	0	1	0	1	1	1	1	1	1	1	0	1	1	1	1		74
Rogers, et al 2021	Detection of the Anaerobic Threshold in Endurance Sports: Validation of a New Method Using Correlation Properties of Heart Rate Variability	2021	1	1	1	0.5	1	0	1	1	1	1	0	1	0	1	1	1	1	1	1	1	1	1	1	1	1		86
Rogers, et al 2022	An Index of Non-Linear HRV as a Proxy of the Aerobic Threshold Based on Blood Lactate Concentration in Elite Triathletes	2022	1	1	1	0.5	1	0	0	1	1	0.5	0	0.5	0	1	1	1	1	1	1	1	1	1	1	1	1		78
Rogers, et al 2023	Improved Estimation of Exercise Intensity Thresholds by Combining Dual Non-Invasive Biomarker Concepts: Correlation Properties of Heart Rate Variability and Respiratory Frequency	2023	1	1	1	0.5	1	0	1	1	1	0	0	1	0	1	1	1	0.5	1	1	1	1	1	1	1	1		80
Sales, et al 2011	Noninvasive method to estimate anaerobic threshold in individuals with type 2 diabetes	2011	1	1	1	1	1	0	1	0	1	0	0	0.5	0	1	1	1	0.5	1	N/A	1	1	1	0	1	0		64
Schaffarczyk, et al 2023	Validation of a non-linear index of heart rate variability to determine aerobic and anaerobic thresholds during incremental cycling exercise in women	2023	1	1	1	0.5	1	0	1	1	1	0.5	0	1	0	1	1	1	1	1	1	1	1	1	1	1	1		84
Shiraishi, et al 2018	Real-Time Analysis of the Heart Rate Variability During Incremental Exercise for the Detection of the Ventilatory Threshold	2018	1	1	1	0.5	1	0	1	1	1	1	1	1	0	1	0	0	0	0	0	1	1	1	1	1	1		70
Simões, et al 2010	Heart-rate variability and blood-lactate threshold interaction during progressive resistance exercise in healthy older men	2010	1	1	1	1	1	0	1	1	1	1	1	1	0	1	1	1	1	1	1	1	1	1	1	1	0		88
Simões, et al 2013	Lactate and heart rate variability threshold during resistance exercise in the young and elderly	2013	1	1	1	1	1	1	0	0	1	0	1	0.5	1	1	1	0	0	1	N/A	1	1	1	0	1	1		70
Simões, et al 2014	Identification of anaerobic threshold by analysis of heart rate variability during discontinuous dynamic and resistance exercise protocols in healthy older men	2014	1	1	1	1	1	1	1	1	1	1	1	0.5	0	1	1	1	1	1	N/A	1	1	1	1	1	1		90
Simões, et al 2016	Use of Heart Rate Variability to Estimate Lactate Threshold in Coronary Artery Disease Patients during Resistance Exercise	2016	1	1	1	0.5	1	1	1	0	1	1	1	0.5	1	1	1	0	0	1	N/A	1	1	1	0	1	1		76
Sperling, et al 2016	Is heart rate variability a feasible method to determine anaerobic threshold in progressive resistance exercise in coronary artery disease?	2016	1	1	1	0.5	1	1	1	1	1	1	1	0.5	0	1	1	0	0	1	1	1	1	1	1	1	1		84
Stergiopoulos, et al 2021	Second Ventilatory Threshold Assessed by Heart Rate Variability in a Multiple Shuttle Run Test	2021	1	1	1	1	1	0	1	1	1	0	0	1	1	1	1	1	0.5	1	1	1	1	0	1	1	0		78
Thiart, et al 2023	Heart Rate Variability-Established Thresholds to Determine the Ventilatory and Lactate Thresholds of Endurance Athletes	2023	1	1	1	1	1	0	1	0	1	0	1	0.5	0	1	1	1	0.5	1	1	1	1	1	1	1	1		80
Tschanz, et al 2020	Determination of the ventilatory thresholds by the heart rate variability	2020	1	1	1	1	1	0	1	1	1	0.5	1	0.5	1	1	1	1	0.5	1	1	1	1	1	1	1	0		86
Vasconcellos, et al 2015	Can Heart Rate Variability be used to Estimate Gas Exchange Threshold in Obese Adolescents?	2015	1	1	1	1	1	0	1	1	1	0	1	0.5	0	1	1	1	0.5	1	N/A	1	1	1	1	1	1		80
Zimatore, et al 2020	Recurrence quantification analysis of heart rate variability during continuous incremental exercise test in obese subjects	2020	1	1	1	0.5	1	0	1	0	1	1	0	1	0	1	0	0	0	1	1	1	1	0	1	1	0		62
	Question score (%):		100	98	100	74	100	16	86	60	100	53	40	71	30	98	85	80	59	92	70	100	93	82	92	100	60		77.56
